# Supplementary material for: Epiphytic Bacteria from Sweet Pepper Antagonistic In Vitro to Ralstonia solanacearum BD 261, a Causative Agent of Bacterial Wilt
Source: Microorganisms. 2021 Sep 14;9(9):1947. doi: 10.3390/microorganisms9091947 (PMC8469110; doi:10.3390/microorganisms9091947)
Supplement: Supplementary file 1 [file microorganisms-09-01947-s001.zip]

Archive with 3 entries (3 files):
- microorganisms-1340243-Supplementary Material -table S6_.xlsx
- microorganisms-1340243-Supplementary Material _table S1_.xlsx
- microorganisms-1340243-supplementary.pdf
