# Supplementary material for: Epiphytic Bacteria from Sweet Pepper Antagonistic In Vitro to Ralstonia solanacearum BD 261, a Causative Agent of Bacterial Wilt
Source: Microorganisms. 2021 Sep 14;9(9):1947. doi: 10.3390/microorganisms9091947 (PMC8469110; doi:10.3390/microorganisms9091947)
Supplement: Supplementary file 1 [file microorganisms-09-01947-s001.zip › microorganisms-1340243-Supplementary Material -table S6_.xlsx]

## Sheet: Sheet2
Treatment	Treatment_level	Comparisons	Difference	Lower	Upper	P-value
pH	5	HRT7.7-CONTROL	0.1	-0.333291	0.533291	0.936589
pH	5	SGT5.3-CONTROL	-1.13333	-1.56662	-0.700042	4.71e-05
pH	5	SRT9.1-CONTROL	-2.53333	-2.96662	-2.10004	0
pH	5	SRU4.4-CONTROL	0.166667	-0.266624	0.599958	0.71611
pH	5	SGT5.3-HRT7.7	-1.23333	-1.66662	-0.800042	2.22e-05
pH	5	SRT9.1-HRT7.7	-2.63333	-3.06662	-2.20004	0
pH	5	SRU4.4-HRT7.7	0.0666667	-0.366624	0.499958	0.984816
pH	5	SRT9.1-SGT5.3	-1.4	-1.83329	-0.966709	7e-06
pH	5	SRU4.4-SGT5.3	1.3	0.866709	1.73329	1.38e-05
pH	5	SRU4.4-SRT9.1	2.7	2.26671	3.13329	0
pH	6	HRT7.7-CONTROL	0.5	-1.70172	2.70172	0.939916
pH	6	SGT5.3-CONTROL	-0.833333	-3.03505	1.36839	0.727186
pH	6	SRT9.1-CONTROL	-1.83333	-4.03505	0.368387	0.116477
pH	6	SRU4.4-CONTROL	0.166667	-2.03505	2.36839	0.998994
pH	6	SGT5.3-HRT7.7	-1.33333	-3.53505	0.868387	0.334592
pH	6	SRT9.1-HRT7.7	-2.33333	-4.53505	-0.131613	0.0368369
pH	6	SRU4.4-HRT7.7	-0.333333	-2.53505	1.86839	0.985694
pH	6	SRT9.1-SGT5.3	-1	-3.20172	1.20172	0.587522
pH	6	SRU4.4-SGT5.3	1	-1.20172	3.20172	0.587522
pH	6	SRU4.4-SRT9.1	2	-0.201721	4.20172	0.0796966
pH	7	HRT7.7-CONTROL	1.3	-0.282155	2.88216	0.123004
pH	7	SGT5.3-CONTROL	-0.0333333	-1.61549	1.54882	0.999994
pH	7	SRT9.1-CONTROL	-0.7	-2.28216	0.882155	0.609375
pH	7	SRU4.4-CONTROL	1.03333	-0.548822	2.61549	0.272513
pH	7	SGT5.3-HRT7.7	-1.33333	-2.91549	0.248822	0.110805
pH	7	SRT9.1-HRT7.7	-2	-3.58216	-0.417845	0.013092
pH	7	SRU4.4-HRT7.7	-0.266667	-1.84882	1.31549	0.978816
pH	7	SRT9.1-SGT5.3	-0.666667	-2.24882	0.915489	0.648619
pH	7	SRU4.4-SGT5.3	1.06667	-0.515489	2.64882	0.248
pH	7	SRU4.4-SRT9.1	1.73333	0.151178	3.31549	0.0306867
pH	8	HRT7.7-CONTROL	2.03333	0.704163	3.3625	0.003613
pH	8	SGT5.3-CONTROL	-0.633333	-1.9625	0.695837	0.546453
pH	8	SRT9.1-CONTROL	-1.63333	-2.9625	-0.304163	0.0156194
pH	8	SRU4.4-CONTROL	1.56667	0.237497	2.89584	0.0201124
pH	8	SGT5.3-HRT7.7	-2.66667	-3.99584	-1.3375	0.0004499
pH	8	SRT9.1-HRT7.7	-3.66667	-4.99584	-2.3375	2.94e-05
pH	8	SRU4.4-HRT7.7	-0.466667	-1.79584	0.862503	0.775009
pH	8	SRT9.1-SGT5.3	-1	-2.32917	0.32917	0.172332
pH	8	SRU4.4-SGT5.3	2.2	0.87083	3.52917	0.0020284
pH	8	SRU4.4-SRT9.1	3.2	1.87083	4.52917	9.72e-05
pH	9	HRT7.7-CONTROL	3.5	1.97675	5.02325	0.0001451
pH	9	SGT5.3-CONTROL	2.5	0.976751	4.02325	0.0021606
pH	9	SRT9.1-CONTROL	0.833333	-0.689916	2.35658	0.423632
pH	9	SRU4.4-CONTROL	3.23333	1.71008	4.75658	0.0002828
pH	9	SGT5.3-HRT7.7	-1	-2.52325	0.523249	0.268465
pH	9	SRT9.1-HRT7.7	-2.66667	-4.18992	-1.14342	0.0013253
pH	9	SRU4.4-HRT7.7	-0.266667	-1.78992	1.25658	0.975707
pH	9	SRT9.1-SGT5.3	-1.66667	-3.18992	-0.143417	0.0309066
pH	9	SRU4.4-SGT5.3	0.733333	-0.789916	2.25658	0.537457
pH	9	SRU4.4-SRT9.1	2.4	0.876751	3.92325	0.0029191
Carbon source	Glucose	HRT7.7-CONTROL	-1.1	-2.2166	0.0165993	0.0539435
Carbon source	Glucose	SGT5.3-CONTROL	-0.4	-1.5166	0.716599	0.762812
Carbon source	Glucose	SRT9.1-CONTROL	0.433333	-0.683266	1.54993	0.709904
Carbon source	Glucose	SRU4.4-CONTROL	-1	-2.1166	0.116599	0.0850214
Carbon source	Glucose	SGT5.3-HRT7.7	0.7	-0.416599	1.8166	0.305585
Carbon source	Glucose	SRT9.1-HRT7.7	1.53333	0.416734	2.64993	0.0076404
Carbon source	Glucose	SRU4.4-HRT7.7	0.1	-1.0166	1.2166	0.99806
Carbon source	Glucose	SRT9.1-SGT5.3	0.833333	-0.283266	1.94993	0.177367
Carbon source	Glucose	SRU4.4-SGT5.3	-0.6	-1.7166	0.516599	0.439684
Carbon source	Glucose	SRU4.4-SRT9.1	-1.43333	-2.54993	-0.316734	0.0118766
Carbon source	Starch	HRT7.7-CONTROL	1.8	0.768561	2.83144	0.0013578
Carbon source	Starch	SGT5.3-CONTROL	1.5	0.468561	2.53144	0.0051652
Carbon source	Starch	SRT9.1-CONTROL	1.6	0.568561	2.63144	0.0032684
Carbon source	Starch	SRU4.4-CONTROL	1.43333	0.401894	2.46477	0.0070532
Carbon source	Starch	SGT5.3-HRT7.7	-0.3	-1.33144	0.731439	0.867898
Carbon source	Starch	SRT9.1-HRT7.7	-0.2	-1.23144	0.831439	0.965068
Carbon source	Starch	SRU4.4-HRT7.7	-0.366667	-1.39811	0.664772	0.76752
Carbon source	Starch	SRT9.1-SGT5.3	0.1	-0.931439	1.13144	0.997362
Carbon source	Starch	SRU4.4-SGT5.3	-0.0666667	-1.09811	0.964773	0.999459
Carbon source	Starch	SRU4.4-SRT9.1	-0.166667	-1.19811	0.864773	0.981828
Carbon source	Lactose	HRT7.7-CONTROL	0.2	-0.6554	1.0554	0.933794
Carbon source	Lactose	SGT5.3-CONTROL	1.83333	0.977933	2.68873	0.000261
Carbon source	Lactose	SRT9.1-CONTROL	1.73333	0.877933	2.58873	0.0004148
Carbon source	Lactose	SRU4.4-CONTROL	1.7	0.8446	2.5554	0.0004859
Carbon source	Lactose	SGT5.3-HRT7.7	1.63333	0.777933	2.48873	0.0006707
Carbon source	Lactose	SRT9.1-HRT7.7	1.53333	0.677933	2.38873	0.0011037
Carbon source	Lactose	SRU4.4-HRT7.7	1.5	0.6446	2.3554	0.0013084
Carbon source	Lactose	SRT9.1-SGT5.3	-0.1	-0.9554	0.7554	0.994584
Carbon source	Lactose	SRU4.4-SGT5.3	-0.133333	-0.988733	0.722067	0.984073
Carbon source	Lactose	SRU4.4-SRT9.1	-0.0333333	-0.888733	0.822067	0.999927
Carbon source	Maltose	HRT7.7-CONTROL	0.433333	-0.659297	1.52596	0.69439
Carbon source	Maltose	SGT5.3-CONTROL	2.23333	1.1407	3.32596	0.0003864
Carbon source	Maltose	SRT9.1-CONTROL	2.63333	1.5407	3.72596	9.63e-05
Carbon source	Maltose	SRU4.4-CONTROL	2.9	1.80737	3.99263	4.14e-05
Carbon source	Maltose	SGT5.3-HRT7.7	1.8	0.707369	2.89263	0.0021009
Carbon source	Maltose	SRT9.1-HRT7.7	2.2	1.10737	3.29263	0.0004369
Carbon source	Maltose	SRU4.4-HRT7.7	2.46667	1.37404	3.5593	0.0001686
Carbon source	Maltose	SRT9.1-SGT5.3	0.4	-0.692631	1.49263	0.749155
Carbon source	Maltose	SRU4.4-SGT5.3	0.666667	-0.425964	1.7593	0.328226
Carbon source	Maltose	SRU4.4-SRT9.1	0.266667	-0.825964	1.3593	0.923769
Carbon source	Fructose	HRT7.7-CONTROL	-0.466667	-1.79765	0.864313	0.775818
Carbon source	Fructose	SGT5.3-CONTROL	0.733333	-0.597646	2.06431	0.417297
Carbon source	Fructose	SRT9.1-CONTROL	0	-1.33098	1.33098	1
Carbon source	Fructose	SRU4.4-CONTROL	1.43333	0.102354	2.76431	0.0337515
Carbon source	Fructose	SGT5.3-HRT7.7	1.2	-0.130979	2.53098	0.0824786
Carbon source	Fructose	SRT9.1-HRT7.7	0.466667	-0.864313	1.79765	0.775818
Carbon source	Fructose	SRU4.4-HRT7.7	1.9	0.569021	3.23098	0.0058727
Carbon source	Fructose	SRT9.1-SGT5.3	-0.733333	-2.06431	0.597646	0.417297
Carbon source	Fructose	SRU4.4-SGT5.3	0.7	-0.63098	2.03098	0.458924
Carbon source	Fructose	SRU4.4-SRT9.1	1.43333	0.102354	2.76431	0.0337515
Nitrogen source	Glycine	HRT7.7-CONTROL	-0.0666667	-1.13027	0.996941	0.999521
Nitrogen source	Glycine	SGT5.3-CONTROL	2.26667	1.20306	3.33027	0.0002736
Nitrogen source	Glycine	SRT9.1-CONTROL	0.833333	-0.230274	1.89694	0.148303
Nitrogen source	Glycine	SRU4.4-CONTROL	3.33333	2.26973	4.39694	9.3e-06
Nitrogen source	Glycine	SGT5.3-HRT7.7	2.33333	1.26973	3.39694	0.0002147
Nitrogen source	Glycine	SRT9.1-HRT7.7	0.9	-0.163608	1.96361	0.108922
Nitrogen source	Glycine	SRU4.4-HRT7.7	3.4	2.33639	4.46361	7.7e-06
Nitrogen source	Glycine	SRT9.1-SGT5.3	-1.43333	-2.49694	-0.369726	0.0086597
Nitrogen source	Glycine	SRU4.4-SGT5.3	1.06667	0.00305914	2.13027	0.0492707
Nitrogen source	Glycine	SRU4.4-SRT9.1	2.5	1.43639	3.56361	0.0001195
Nitrogen source	Yeast extract	HRT7.7-CONTROL	0.533333	-1.05186	2.11853	0.799376
Nitrogen source	Yeast extract	SGT5.3-CONTROL	0.866667	-0.718528	2.45186	0.424205
Nitrogen source	Yeast extract	SRT9.1-CONTROL	0.533333	-1.05186	2.11853	0.799376
Nitrogen source	Yeast extract	SRU4.4-CONTROL	0.166667	-1.41853	1.75186	0.996392
Nitrogen source	Yeast extract	SGT5.3-HRT7.7	0.333333	-1.25186	1.91853	0.953712
Nitrogen source	Yeast extract	SRT9.1-HRT7.7	1.77636e-15	-1.5852	1.5852	1
Nitrogen source	Yeast extract	SRU4.4-HRT7.7	-0.366667	-1.95186	1.21853	0.936117
Nitrogen source	Yeast extract	SRT9.1-SGT5.3	-0.333333	-1.91853	1.25186	0.953712
Nitrogen source	Yeast extract	SRU4.4-SGT5.3	-0.7	-2.2852	0.885195	0.610954
Nitrogen source	Yeast extract	SRU4.4-SRT9.1	-0.366667	-1.95186	1.21853	0.936117
Nitrogen source	Tryptone	HRT7.7-CONTROL	0.233333	-0.523536	0.990203	0.843159
Nitrogen source	Tryptone	SGT5.3-CONTROL	0.733333	-0.0235361	1.4902	0.0586003
Nitrogen source	Tryptone	SRT9.1-CONTROL	0.0666667	-0.690203	0.823536	0.998182
Nitrogen source	Tryptone	SRU4.4-CONTROL	-0.266667	-1.02354	0.490203	0.772917
Nitrogen source	Tryptone	SGT5.3-HRT7.7	0.5	-0.256869	1.25687	0.263579
Nitrogen source	Tryptone	SRT9.1-HRT7.7	-0.166667	-0.923536	0.590203	0.945833
Nitrogen source	Tryptone	SRU4.4-HRT7.7	-0.5	-1.25687	0.256869	0.263579
Nitrogen source	Tryptone	SRT9.1-SGT5.3	-0.666667	-1.42354	0.0902027	0.0915807
Nitrogen source	Tryptone	SRU4.4-SGT5.3	-1	-1.75687	-0.243131	0.0098599
Nitrogen source	Tryptone	SRU4.4-SRT9.1	-0.333333	-1.0902	0.423536	0.613144
Nitrogen source	(NH4)2SO4	HRT7.7-CONTROL	0.333333	-0.739288	1.40595	0.839487
Nitrogen source	(NH4)2SO4	SGT5.3-CONTROL	-0.866667	-1.93929	0.205955	0.131575
Nitrogen source	(NH4)2SO4	SRT9.1-CONTROL	-0.266667	-1.33929	0.805955	0.919054
Nitrogen source	(NH4)2SO4	SRU4.4-CONTROL	0.2	-0.872621	1.27262	0.969574
Nitrogen source	(NH4)2SO4	SGT5.3-HRT7.7	-1.2	-2.27262	-0.127379	0.0272639
Nitrogen source	(NH4)2SO4	SRT9.1-HRT7.7	-0.6	-1.67262	0.472621	0.40382
Nitrogen source	(NH4)2SO4	SRU4.4-HRT7.7	-0.133333	-1.20595	0.939288	0.993161
Nitrogen source	(NH4)2SO4	SRT9.1-SGT5.3	0.6	-0.472621	1.67262	0.40382
Nitrogen source	(NH4)2SO4	SRU4.4-SGT5.3	1.06667	-0.00595464	2.13929	0.0514381
Nitrogen source	(NH4)2SO4	SRU4.4-SRT9.1	0.466667	-0.605955	1.53929	0.623093
Nitrogen source	NH4Cl	HRT7.7-CONTROL	-1.4	-3.17976	0.379756	0.146065
Nitrogen source	NH4Cl	SGT5.3-CONTROL	-2.06667	-3.84642	-0.286911	0.0219732
Nitrogen source	NH4Cl	SRT9.1-CONTROL	-1.6	-3.37976	0.179756	0.0835652
Nitrogen source	NH4Cl	SRU4.4-CONTROL	-0.833333	-2.61309	0.946423	0.561587
Nitrogen source	NH4Cl	SGT5.3-HRT7.7	-0.666667	-2.44642	1.11309	0.734159
Nitrogen source	NH4Cl	SRT9.1-HRT7.7	-0.2	-1.97976	1.57976	0.995343
Nitrogen source	NH4Cl	SRU4.4-HRT7.7	0.566667	-1.21309	2.34642	0.82795
Nitrogen source	NH4Cl	SRT9.1-SGT5.3	0.466667	-1.31309	2.24642	0.904029
Nitrogen source	NH4Cl	SRU4.4-SGT5.3	1.23333	-0.546423	3.01309	0.227658
Nitrogen source	NH4Cl	SRU4.4-SRT9.1	0.766667	-1.01309	2.54642	0.631107
Temperature	25oC	HRT7.7-CONTROL	2.63333	1.28439	3.98228	0.0005616
Temperature	25oC	SGT5.3-CONTROL	-2.46667	-3.81561	-1.11772	0.0009447
Temperature	25oC	SRT9.1-CONTROL	-3.7	-5.04894	-2.35106	3.09e-05
Temperature	25oC	SRU4.4-CONTROL	1.26667	-0.0822756	2.61561	0.0682335
Temperature	25oC	SGT5.3-HRT7.7	-5.1	-6.44894	-3.75106	1.6e-06
Temperature	25oC	SRT9.1-HRT7.7	-6.33333	-7.68228	-4.98439	2e-07
Temperature	25oC	SRU4.4-HRT7.7	-1.36667	-2.71561	-0.0177244	0.0467533
Temperature	25oC	SRT9.1-SGT5.3	-1.23333	-2.58228	0.115609	0.0773461
Temperature	25oC	SRU4.4-SGT5.3	3.73333	2.38439	5.08228	2.85e-05
Temperature	25oC	SRU4.4-SRT9.1	4.96667	3.61772	6.31561	2.1e-06
Temperature	28oC	HRT7.7-CONTROL	1.4	-0.115328	2.91533	0.0736754
Temperature	28oC	SGT5.3-CONTROL	-0.633333	-2.14866	0.881995	0.654967
Temperature	28oC	SRT9.1-CONTROL	-4.13333	-5.64866	-2.61801	3.25e-05
Temperature	28oC	SRU4.4-CONTROL	0.833333	-0.681995	2.34866	0.418977
Temperature	28oC	SGT5.3-HRT7.7	-2.03333	-3.54866	-0.518005	0.0089085
Temperature	28oC	SRT9.1-HRT7.7	-5.53333	-7.04866	-4.01801	2.2e-06
Temperature	28oC	SRU4.4-HRT7.7	-0.566667	-2.08199	0.948661	0.735273
Temperature	28oC	SRT9.1-SGT5.3	-3.5	-5.01533	-1.98467	0.0001388
Temperature	28oC	SRU4.4-SGT5.3	1.46667	-0.0486614	2.98199	0.0589047
Temperature	28oC	SRU4.4-SRT9.1	4.96667	3.45134	6.48199	6.1e-06
Temperature	30oC	HRT7.7-CONTROL	0.9	0.115031	1.68497	0.0236708
Temperature	30oC	SGT5.3-CONTROL	-1.7	-2.48497	-0.915031	0.0002392
Temperature	30oC	SRT9.1-CONTROL	-3.23333	-4.0183	-2.44836	7e-07
Temperature	30oC	SRU4.4-CONTROL	0.0666667	-0.718302	0.851636	0.998422
Temperature	30oC	SGT5.3-HRT7.7	-2.6	-3.38497	-1.81503	5.6e-06
Temperature	30oC	SRT9.1-HRT7.7	-4.13333	-4.9183	-3.34836	1e-07
Temperature	30oC	SRU4.4-HRT7.7	-0.833333	-1.6183	-0.0483644	0.036493
Temperature	30oC	SRT9.1-SGT5.3	-1.53333	-2.3183	-0.748364	0.0005587
Temperature	30oC	SRU4.4-SGT5.3	1.76667	0.981698	2.55164	0.000173
Temperature	30oC	SRU4.4-SRT9.1	3.3	2.51503	4.08497	6e-07
Temperature	35oC	HRT7.7-CONTROL	1.2	0.443131	1.95687	0.0027886
Temperature	35oC	SGT5.3-CONTROL	-2.06667	-2.82354	-1.3098	3.22e-05
Temperature	35oC	SRT9.1-CONTROL	-4.1	-4.85687	-3.34313	1e-07
Temperature	35oC	SRU4.4-CONTROL	0.666667	-0.0902027	1.42354	0.0915807
Temperature	35oC	SGT5.3-HRT7.7	-3.26667	-4.02354	-2.5098	5e-07
Temperature	35oC	SRT9.1-HRT7.7	-5.3	-6.05687	-4.54313	0
Temperature	35oC	SRU4.4-HRT7.7	-0.533333	-1.2902	0.223536	0.215724
Temperature	35oC	SRT9.1-SGT5.3	-2.03333	-2.7902	-1.27646	3.72e-05
Temperature	35oC	SRU4.4-SGT5.3	2.73333	1.97646	3.4902	2.5e-06
Temperature	35oC	SRU4.4-SRT9.1	4.76667	4.0098	5.52354	0
Temperature	37oC	HRT7.7-CONTROL	1.16667	-0.372303	2.70564	0.167665
Temperature	37oC	SGT5.3-CONTROL	0.466667	-1.0723	2.00564	0.850533
Temperature	37oC	SRT9.1-CONTROL	-1.56667	-3.10564	-0.0276971	0.0456068
Temperature	37oC	SRU4.4-CONTROL	0.833333	-0.705636	2.3723	0.432811
Temperature	37oC	SGT5.3-HRT7.7	-0.7	-2.23897	0.83897	0.586298
Temperature	37oC	SRT9.1-HRT7.7	-2.73333	-4.2723	-1.19436	0.0011856
Temperature	37oC	SRU4.4-HRT7.7	-0.333333	-1.8723	1.20564	0.948787
Temperature	37oC	SRT9.1-SGT5.3	-2.03333	-3.5723	-0.494364	0.00986
Temperature	37oC	SRU4.4-SGT5.3	0.366667	-1.1723	1.90564	0.929546
Temperature	37oC	SRU4.4-SRT9.1	2.4	0.861031	3.93897	0.0031453
Starch	0.5	HRT7.7-CONTROL	-1.16667	-1.77943	-0.553901	0.0006863
Starch	0.5	SGT5.3-CONTROL	0.8	0.187234	1.41277	0.0106541
Starch	0.5	SRT9.1-CONTROL	-3.33333	-3.9461	-2.72057	1e-07
Starch	0.5	SRU4.4-CONTROL	-1.33333	-1.9461	-0.720567	0.00023
Starch	0.5	SGT5.3-HRT7.7	1.96667	1.3539	2.57943	7.4e-06
Starch	0.5	SRT9.1-HRT7.7	-2.16667	-2.77943	-1.5539	3e-06
Starch	0.5	SRU4.4-HRT7.7	-0.166667	-0.779433	0.446099	0.892357
Starch	0.5	SRT9.1-SGT5.3	-4.13333	-4.7461	-3.52057	0
Starch	0.5	SRU4.4-SGT5.3	-2.13333	-2.7461	-1.52057	3.5e-06
Starch	0.5	SRU4.4-SRT9.1	2	1.38723	2.61277	6.4e-06
Starch	1	HRT7.7-CONTROL	-0.366667	-1.20214	0.468805	0.616006
Starch	1	SGT5.3-CONTROL	1.36667	0.531196	2.20214	0.0022145
Starch	1	SRT9.1-CONTROL	-2.36667	-3.20214	-1.5312	2.32e-05
Starch	1	SRU4.4-CONTROL	-0.3	-1.13547	0.535471	0.761348
Starch	1	SGT5.3-HRT7.7	1.73333	0.897862	2.5688	0.0003418
Starch	1	SRT9.1-HRT7.7	-2	-2.83547	-1.16453	0.0001021
Starch	1	SRU4.4-HRT7.7	0.0666667	-0.768805	0.902138	0.998764
Starch	1	SRT9.1-SGT5.3	-3.73333	-4.5688	-2.89786	3e-07
Starch	1	SRU4.4-SGT5.3	-1.66667	-2.50214	-0.831195	0.0004713
Starch	1	SRU4.4-SRT9.1	2.06667	1.2312	2.90214	7.68e-05
Starch	1.5	HRT7.7-CONTROL	-0.466667	-1.05947	0.126134	0.14564
Starch	1.5	SGT5.3-CONTROL	0.466667	-0.126134	1.05947	0.14564
Starch	1.5	SRT9.1-CONTROL	-1.86667	-2.45947	-1.27387	8.9e-06
Starch	1.5	SRU4.4-CONTROL	-0.6	-1.1928	-0.00719904	0.0469917
Starch	1.5	SGT5.3-HRT7.7	0.933333	0.340532	1.52613	0.0029344
Starch	1.5	SRT9.1-HRT7.7	-1.4	-1.9928	-0.807199	0.0001147
Starch	1.5	SRU4.4-HRT7.7	-0.133333	-0.726134	0.459468	0.941823
Starch	1.5	SRT9.1-SGT5.3	-2.33333	-2.92613	-1.74053	1.1e-06
Starch	1.5	SRU4.4-SGT5.3	-1.06667	-1.65947	-0.473866	0.0010715
Starch	1.5	SRU4.4-SRT9.1	1.26667	0.673866	1.85947	0.0002677
Starch	2	HRT7.7-CONTROL	0.0666667	-0.569231	0.702564	0.996432
Starch	2	SGT5.3-CONTROL	0.933333	0.297436	1.56923	0.0048437
Starch	2	SRT9.1-CONTROL	-1.3	-1.9359	-0.664103	0.0003858
Starch	2	SRU4.4-CONTROL	-0.233333	-0.869231	0.402564	0.747671
Starch	2	SGT5.3-HRT7.7	0.866667	0.230769	1.50256	0.008035
Starch	2	SRT9.1-HRT7.7	-1.36667	-2.00256	-0.730769	0.000255
Starch	2	SRU4.4-HRT7.7	-0.3	-0.935898	0.335898	0.555078
Starch	2	SRT9.1-SGT5.3	-2.23333	-2.86923	-1.59744	3.2e-06
Starch	2	SRU4.4-SGT5.3	-1.16667	-1.80256	-0.530769	0.0009204
Starch	2	SRU4.4-SRT9.1	1.06667	0.430769	1.70256	0.0018348
Starch	2.5	HRT7.7-CONTROL	-0.0666667	-0.647159	0.513826	0.994939
Starch	2.5	SGT5.3-CONTROL	2.06667	1.48617	2.64716	2.8e-06
Starch	2.5	SRT9.1-CONTROL	-0.733333	-1.31383	-0.152841	0.0131446
Starch	2.5	SRU4.4-CONTROL	-0.0333333	-0.613826	0.547159	0.999661
Starch	2.5	SGT5.3-HRT7.7	2.13333	1.55284	2.71383	2.1e-06
Starch	2.5	SRT9.1-HRT7.7	-0.666667	-1.24716	-0.0861743	0.0234426
Starch	2.5	SRU4.4-HRT7.7	0.0333333	-0.547159	0.613826	0.999661
Starch	2.5	SRT9.1-SGT5.3	-2.8	-3.38049	-2.21951	2e-07
Starch	2.5	SRU4.4-SGT5.3	-2.1	-2.68049	-1.51951	2.4e-06
Starch	2.5	SRU4.4-SRT9.1	0.7	0.119508	1.28049	0.0175321
Starch	3	HRT7.7-CONTROL	-0.6	-2.43699	1.23699	0.815143
Starch	3	SGT5.3-CONTROL	-0.733333	-2.57032	1.10366	0.68961
Starch	3	SRT9.1-CONTROL	-3.83333	-5.67032	-1.99635	0.0003258
Starch	3	SRU4.4-CONTROL	-0.533333	-2.37032	1.30366	0.868613
Starch	3	SGT5.3-HRT7.7	-0.133333	-1.97032	1.70365	0.999147
Starch	3	SRT9.1-HRT7.7	-3.23333	-5.07032	-1.39634	0.0012713
Starch	3	SRU4.4-HRT7.7	0.0666667	-1.77032	1.90366	0.999945
Starch	3	SRT9.1-SGT5.3	-3.1	-4.93699	-1.26301	0.0017534
Starch	3	SRU4.4-SGT5.3	0.2	-1.63699	2.03699	0.995874
Starch	3	SRU4.4-SRT9.1	3.3	1.46301	5.13699	0.0010853
Tryptone	0.5	HRT7.7-CONTROL	0.933333	-0.023033	1.8897	0.0565416
Tryptone	0.5	SGT5.3-CONTROL	-3.03333	-3.9897	-2.07697	8.3e-06
Tryptone	0.5	SRT9.1-CONTROL	1.66667	0.7103	2.62303	0.0013724
Tryptone	0.5	SRU4.4-CONTROL	-0.733333	-1.6897	0.223033	0.160791
Tryptone	0.5	SGT5.3-HRT7.7	-3.96667	-4.92303	-3.0103	7e-07
Tryptone	0.5	SRT9.1-HRT7.7	0.733333	-0.223033	1.6897	0.160791
Tryptone	0.5	SRU4.4-HRT7.7	-1.66667	-2.62303	-0.7103	0.0013724
Tryptone	0.5	SRT9.1-SGT5.3	4.7	3.74363	5.65637	1e-07
Tryptone	0.5	SRU4.4-SGT5.3	2.3	1.34363	3.25637	9.81e-05
Tryptone	0.5	SRU4.4-SRT9.1	-2.4	-3.35637	-1.44363	6.78e-05
Tryptone	1	HRT7.7-CONTROL	-1.26667	-1.80856	-0.724775	0.0001253
Tryptone	1	SGT5.3-CONTROL	-4.23333	-4.77522	-3.69144	0
Tryptone	1	SRT9.1-CONTROL	0.633333	0.0914418	1.17522	0.0211497
Tryptone	1	SRU4.4-CONTROL	-3.23333	-3.77522	-2.69144	0
Tryptone	1	SGT5.3-HRT7.7	-2.96667	-3.50856	-2.42478	1e-07
Tryptone	1	SRT9.1-HRT7.7	1.9	1.35811	2.44189	3.3e-06
Tryptone	1	SRU4.4-HRT7.7	-1.96667	-2.50856	-1.42478	2.4e-06
Tryptone	1	SRT9.1-SGT5.3	4.86667	4.32478	5.40856	0
Tryptone	1	SRU4.4-SGT5.3	1	0.458108	1.54189	0.0008792
Tryptone	1	SRU4.4-SRT9.1	-3.86667	-4.40856	-3.32478	0
Tryptone	1.5	HRT7.7-CONTROL	0.433333	-0.535535	1.4022	0.600399
Tryptone	1.5	SGT5.3-CONTROL	-2.96667	-3.93553	-1.9978	1.15e-05
Tryptone	1.5	SRT9.1-CONTROL	0.866667	-0.102202	1.83553	0.0854781
Tryptone	1.5	SRU4.4-CONTROL	-3.53333	-4.5022	-2.56447	2.3e-06
Tryptone	1.5	SGT5.3-HRT7.7	-3.4	-4.36887	-2.43113	3.3e-06
Tryptone	1.5	SRT9.1-HRT7.7	0.433333	-0.535535	1.4022	0.600399
Tryptone	1.5	SRU4.4-HRT7.7	-3.96667	-4.93553	-2.9978	8e-07
Tryptone	1.5	SRT9.1-SGT5.3	3.83333	2.86447	4.8022	1e-06
Tryptone	1.5	SRU4.4-SGT5.3	-0.566667	-1.53554	0.402202	0.364571
Tryptone	1.5	SRU4.4-SRT9.1	-4.4	-5.36887	-3.43113	3e-07
Tryptone	2	HRT7.7-CONTROL	0.5	-0.579332	1.57933	0.570759
Tryptone	2	SGT5.3-CONTROL	-6.93333	-8.01267	-5.854	0
Tryptone	2	SRT9.1-CONTROL	-4.13333	-5.21267	-3.054	1.4e-06
Tryptone	2	SRU4.4-CONTROL	-2.2	-3.27933	-1.12067	0.0003953
Tryptone	2	SGT5.3-HRT7.7	-7.43333	-8.51267	-6.354	0
Tryptone	2	SRT9.1-HRT7.7	-4.63333	-5.71267	-3.554	5e-07
Tryptone	2	SRU4.4-HRT7.7	-2.7	-3.77933	-1.62067	6.97e-05
Tryptone	2	SRT9.1-SGT5.3	2.8	1.72067	3.87933	5.07e-05
Tryptone	2	SRU4.4-SGT5.3	4.73333	3.654	5.81267	4e-07
Tryptone	2	SRU4.4-SRT9.1	1.93333	0.854001	3.01267	0.00111
Tryptone	2.5	HRT7.7-CONTROL	-5.32907e-15	-1.41342	1.41342	1
Tryptone	2.5	SGT5.3-CONTROL	-4	-5.41342	-2.58658	2.34e-05
Tryptone	2.5	SRT9.1-CONTROL	0.433333	-0.980088	1.84675	0.845661
Tryptone	2.5	SRU4.4-CONTROL	0.266667	-1.14675	1.68009	0.968279
Tryptone	2.5	SGT5.3-HRT7.7	-4	-5.41342	-2.58658	2.34e-05
Tryptone	2.5	SRT9.1-HRT7.7	0.433333	-0.980088	1.84675	0.845661
Tryptone	2.5	SRU4.4-HRT7.7	0.266667	-1.14675	1.68009	0.968279
Tryptone	2.5	SRT9.1-SGT5.3	4.43333	3.01991	5.84675	9.2e-06
Tryptone	2.5	SRU4.4-SGT5.3	4.26667	2.85325	5.68009	1.3e-05
Tryptone	2.5	SRU4.4-SRT9.1	-0.166667	-1.58009	1.24675	0.994403
Tryptone	3	HRT7.7-CONTROL	-0.1	-1.18156	0.98156	0.997805
Tryptone	3	SGT5.3-CONTROL	-3.66667	-4.74823	-2.58511	4.5e-06
Tryptone	3	SRT9.1-CONTROL	-0.566667	-1.64823	0.514893	0.462326
Tryptone	3	SRU4.4-CONTROL	-1.43333	-2.51489	-0.351773	0.0096666
Tryptone	3	SGT5.3-HRT7.7	-3.56667	-4.64823	-2.48511	5.8e-06
Tryptone	3	SRT9.1-HRT7.7	-0.466667	-1.54823	0.614893	0.629794
Tryptone	3	SRU4.4-HRT7.7	-1.33333	-2.41489	-0.251773	0.0153128
Tryptone	3	SRT9.1-SGT5.3	3.1	2.01844	4.18156	2.08e-05
Tryptone	3	SRU4.4-SGT5.3	2.23333	1.15177	3.31489	0.0003553
Tryptone	3	SRU4.4-SRT9.1	-0.866667	-1.94823	0.214893	0.135956
