# Supplementary material for: Epiphytic Bacteria from Sweet Pepper Antagonistic In Vitro to Ralstonia solanacearum BD 261, a Causative Agent of Bacterial Wilt
Source: Microorganisms. 2021 Sep 14;9(9):1947. doi: 10.3390/microorganisms9091947 (PMC8469110; doi:10.3390/microorganisms9091947)
Supplement: Supplementary file 1 [file microorganisms-09-01947-s001.zip › microorganisms-1340243-Supplementary Material _table S1_.xlsx]

## Sheet: Sheet2
Isolate number	Isolate	Source	Shape	Color	Texture	Against R solanaceurum	Isolate number	Isolate	Source	Shape	Color	Texture	Against R solanaceurum
1	HGU1.1	Hydroponic	Irregular	White	Smooth	Negative	401	SGU1.1	Soil	Circular	Cream	Smooth	Negative
2	HGU1.2	Hydroponic	Irregular	White	Smooth	Negative	402	SGU1.2	Soil	Circular	Cream	Smooth	Negative
3	HGU1.3	Hydroponic	Irregular	White	Smooth	Negative	403	SGU1.3	Soil	Circular	Cream	Smooth	Negative
4	HGU1.4	Hydroponic	Irregular	White	Smooth	Negative	404	SGU1.4	Soil	Circular	Cream	Smooth	Negative
5	HGU1.5	Hydroponic	Irregular	White	Smooth	Negative	405	SGU1.5	Soil	Circular	Cream	Smooth	Negative
6	HGU1.6	Hydroponic	Irregular	White	Smooth	Negative	406	SGU1.6	Soil	Circular	Cream	Smooth	Negative
7	HGU1.7	Hydroponic	Irregular	White	Smooth	Negative	407	SGU1.7	Soil	Circular	Cream	Smooth	Negative
8	HGU1.8	Hydroponic	Irregular	White	Smooth	Negative	408	SGU1.8	Soil	Circular	Cream	Smooth	Negative
9	HGU1.9	Hydroponic	Irregular	White	Smooth	Negative	409	SGU1.9	Soil	Circular	Cream	Smooth	Negative
10	HGU1.10	Hydroponic	Irregular	White	Smooth	Negative	410	SGU1.10	Soil	Circular	Cream	Smooth	Negative
11	HGU2.1	Hydroponic	Circular	Cream white	Smooth	Negative	411	SGU2.1	Soil	Rod	White	Smooth	Negative
12	HGU2.2	Hydroponic	Circular	Cream white	Smooth	Negative	412	SGU2.2	Soil	Rod	White	Smooth	Negative
13	HGU2.3	Hydroponic	Circular	Cream white	Smooth	Negative	413	SGU2.3	Soil	Rod	White	Smooth	Negative
14	HGU2.4	Hydroponic	Circular	Cream white	Smooth	Negative	414	SGU2.4	Soil	Rod	White	Smooth	Negative
15	HGU2.5	Hydroponic	Circular	Cream white	Smooth	Negative	415	SGU2.5	Soil	Rod	White	Smooth	Negative
16	HGU2.6	Hydroponic	Circular	Cream white	Smooth	Negative	416	SGU2.6	Soil	Rod	White	Smooth	Negative
17	HGU2.7	Hydroponic	Circular	Cream white	Smooth	Negative	417	SGU2.7	Soil	Rod	White	Smooth	Negative
18	HGU2.8	Hydroponic	Circular	Cream white	Smooth	Negative	418	SGU2.8	Soil	Rod	White	Smooth	Negative
19	HGU2.9	Hydroponic	Circular	Cream white	Smooth	Negative	419	SGU2.9	Soil	Rod	White	Smooth	Negative
20	HGU2.10	Hydroponic	Circular	Cream white	Smooth	Negative	420	SGU2.10	Soil	Rod	White	Smooth	Negative
21	HGU3.1	Hydroponic	Rod	Light yellow	Smooth	Negative	421	SGU3.1	Soil	Irregular	Yellow	Smooth	Negative
22	HGU3.2	Hydroponic	Rod	Light yellow	Smooth	Negative	422	SGU3.2	Soil	Irregular	Yellow	Smooth	Negative
23	HGU3.3	Hydroponic	Rod	Light yellow	Smooth	Negative	423	SGU3.3	Soil	Irregular	Yellow	Smooth	Negative
24	HGU3.4	Hydroponic	Rod	Light yellow	Smooth	Negative	424	SGU3.4	Soil	Irregular	Yellow	Smooth	Negative
25	HGU3.5	Hydroponic	Rod	Light yellow	Smooth	Negative	425	SGU3.5	Soil	Irregular	Yellow	Smooth	Negative
26	HGU3.6	Hydroponic	Rod	Light yellow	Smooth	Negative	426	SGU3.6	Soil	Irregular	Yellow	Smooth	Negative
27	HGU3.7	Hydroponic	Rod	Light yellow	Smooth	Negative	427	SGU3.7	Soil	Irregular	Yellow	Smooth	Negative
28	HGU3.8	Hydroponic	Rod	Light yellow	Smooth	Negative	428	SGU3.8	Soil	Irregular	Yellow	Smooth	Negative
29	HGU3.9	Hydroponic	Rod	Light yellow	Smooth	Negative	429	SGU3.9	Soil	Irregular	Yellow	Smooth	Negative
30	HGU3.10	Hydroponic	Rod	Light yellow	Smooth	Negative	430	SGU3.10	Soil	Irregular	Yellow	Smooth	Negative
31	HGU4.1	Hydroponic	Irregular	Cream	Smooth	Negative	431	SGU4.1	Soil	Cocci	Cream white	Smooth	Negative
32	HGU4.2	Hydroponic	Irregular	Cream	Smooth	Negative	432	SGU4.2	Soil	Cocci	Cream white	Smooth	Negative
33	HGU4.3	Hydroponic	Irregular	Cream	Smooth	Negative	433	SGU4.3	Soil	Cocci	Cream white	Smooth	Negative
34	HGU4.4	Hydroponic	Irregular	Cream	Smooth	Negative	434	SGU4.4	Soil	Cocci	Cream white	Smooth	Negative
35	HGU4.5	Hydroponic	Irregular	Cream	Smooth	Negative	435	SGU4.5	Soil	Cocci	Cream white	Smooth	Negative
36	HGU4.6	Hydroponic	Irregular	Cream	Smooth	Negative	436	SGU4.6	Soil	Cocci	Cream white	Smooth	Negative
37	HGU4.7	Hydroponic	Irregular	Cream	Smooth	Negative	437	SGU4.7	Soil	Cocci	Cream white	Smooth	Negative
38	HGU4.8	Hydroponic	Irregular	Cream	Smooth	Negative	438	SGU4.8	Soil	Cocci	Cream white	Smooth	Negative
39	HGU4.9	Hydroponic	Irregular	Cream	Smooth	Negative	439	SGU4.9	Soil	Cocci	Cream white	Smooth	Negative
40	HGU4.10	Hydroponic	Irregular	Cream	Smooth	Negative	440	SGU4.10	Soil	Cocci	Cream white	Smooth	Negative
41	HGU5.1	Hydroponic	Cocci	Cream white	Smooth	Negative	441	SGU5.1	Soil	Rod	White	Smooth	Negative
42	HGU5.2	Hydroponic	Cocci	Cream white	Smooth	Negative	442	SGU5.2	Soil	Rod	White	Smooth	Negative
43	HGU5.3	Hydroponic	Cocci	Cream white	Smooth	Negative	443	SGU5.3	Soil	Rod	White	Smooth	Negative
44	HGU5.4	Hydroponic	Cocci	Cream white	Smooth	Negative	444	SGU5.4	Soil	Rod	White	Smooth	Negative
45	HGU5.5	Hydroponic	Cocci	Cream white	Smooth	Negative	445	SGU5.5	Soil	Rod	White	Smooth	Negative
46	HGU5.6	Hydroponic	Cocci	Cream white	Smooth	Negative	446	SGU5.6	Soil	Rod	White	Smooth	Negative
47	HGU5.7	Hydroponic	Cocci	Cream white	Smooth	Negative	447	SGU5.7	Soil	Rod	White	Smooth	Negative
48	HGU5.8	Hydroponic	Cocci	Cream white	Smooth	Negative	448	SGU5.8	Soil	Rod	White	Smooth	Negative
49	HGU5.9	Hydroponic	Cocci	Cream white	Smooth	Negative	449	SGU5.9	Soil	Rod	White	Smooth	Negative
50	HGU5.10	Hydroponic	Cocci	Cream white	Smooth	Negative	450	SGU5.10	Soil	Rod	White	Smooth	Negative
51	HGU6.1	Hydroponic	Rod	Light yellow	Smooth	Negative	451	SGU6.1	Soil	Circular	Light yellow	Smooth	Negative
52	HGU6.2	Hydroponic	Rod	Light yellow	Smooth	Negative	452	SGU6.2	Soil	Circular	Light yellow	Smooth	Negative
53	HGU6.3	Hydroponic	Rod	Light yellow	Smooth	Negative	453	SGU6.3	Soil	Circular	Light yellow	Smooth	Negative
54	HGU6.4	Hydroponic	Rod	Light yellow	Smooth	Negative	454	SGU6.4	Soil	Circular	Light yellow	Smooth	Negative
55	HGU6.5	Hydroponic	Rod	Light yellow	Smooth	Negative	455	SGU6.5	Soil	Circular	Light yellow	Smooth	Negative
56	HGU6.6	Hydroponic	Rod	Light yellow	Smooth	Negative	456	SGU6.6	Soil	Circular	Light yellow	Smooth	Negative
57	HGU6.7	Hydroponic	Rod	Light yellow	Smooth	Negative	457	SGU6.7	Soil	Circular	Light yellow	Smooth	Negative
58	HGU6.8	Hydroponic	Rod	Light yellow	Smooth	Negative	458	SGU6.8	Soil	Circular	Light yellow	Smooth	Negative
59	HGU6.9	Hydroponic	Rod	Light yellow	Smooth	Negative	459	SGU6.9	Soil	Circular	Light yellow	Smooth	Negative
60	HGU6.10	Hydroponic	Rod	Light yellow	Smooth	Negative	460	SGU6.10	Soil	Circular	Light yellow	Smooth	Negative
61	HGU7.1	Hydroponic	Irregular	Yellow	Smooth	Negative	461	SGU7.1	Soil	Irregular	White	Smooth	Negative
62	HGU7.2	Hydroponic	Irregular	Yellow	Smooth	Negative	462	SGU7.2	Soil	Irregular	White	Smooth	Negative
63	HGU7.3	Hydroponic	Irregular	Yellow	Smooth	Negative	463	SGU7.3	Soil	Irregular	White	Smooth	Negative
64	HGU7.4	Hydroponic	Irregular	Yellow	Smooth	Negative	464	SGU7.4	Soil	Irregular	White	Smooth	Negative
65	HGU7.5	Hydroponic	Irregular	Yellow	Smooth	Negative	465	SGU7.5	Soil	Irregular	White	Smooth	Negative
66	HGU7.6	Hydroponic	Irregular	Yellow	Smooth	Negative	466	SGU7.6	Soil	Irregular	White	Smooth	Negative
67	HGU7.7	Hydroponic	Irregular	Yellow	Smooth	Negative	467	SGU7.7	Soil	Irregular	White	Smooth	Negative
68	HGU7.8	Hydroponic	Irregular	Yellow	Smooth	Negative	468	SGU7.8	Soil	Irregular	White	Smooth	Negative
69	HGU7.9	Hydroponic	Irregular	Yellow	Smooth	Negative	469	SGU7.9	Soil	Irregular	White	Smooth	Negative
70	HGU7.10	Hydroponic	Irregular	Yellow	Smooth	Negative	470	SGU7.10	Soil	Irregular	White	Smooth	Negative
71	HGU8.1	Hydroponic	Cocci	White	Smooth	Negative	471	SGU8.1	Soil	Rod	Cream	Smooth	Negative
72	HGU8.2	Hydroponic	Cocci	White	Smooth	Negative	472	SGU8.2	Soil	Rod	Cream	Smooth	Negative
73	HGU8.3	Hydroponic	Cocci	White	Smooth	Negative	473	SGU8.3	Soil	Rod	Cream	Smooth	Negative
74	HGU8.4	Hydroponic	Cocci	White	Smooth	Negative	474	SGU8.4	Soil	Rod	Cream	Smooth	Negative
75	HGU8.5	Hydroponic	Cocci	White	Smooth	Negative	475	SGU8.5	Soil	Rod	Cream	Smooth	Negative
76	HGU8.6	Hydroponic	Cocci	White	Smooth	Negative	476	SGU8.6	Soil	Rod	Cream	Smooth	Negative
77	HGU8.7	Hydroponic	Cocci	White	Smooth	Negative	477	SGU8.7	Soil	Rod	Cream	Smooth	Negative
78	HGU8.8	Hydroponic	Cocci	White	Smooth	Negative	478	SGU8.8	Soil	Rod	Cream	Smooth	Negative
79	HGU8.9	Hydroponic	Cocci	White	Smooth	Negative	479	SGU8.9	Soil	Rod	Cream	Smooth	Negative
80	HGU8.10	Hydroponic	Cocci	White	Smooth	Negative	480	SGU8.10	Soil	Rod	Cream	Smooth	Negative
81	HGU9.1	Hydroponic	Circular	Cream	Smooth	Negative	481	SGU9.1	Soil	Irregular	Yellow	Smooth	Negative
82	HGU9.2	Hydroponic	Circular	Cream	Smooth	Negative	482	SGU9.2	Soil	Irregular	Yellow	Smooth	Negative
83	HGU9.3	Hydroponic	Circular	Cream	Smooth	Negative	483	SGU9.3	Soil	Irregular	Yellow	Smooth	Negative
84	HGU9.4	Hydroponic	Circular	Cream	Smooth	Negative	484	SGU9.4	Soil	Irregular	Yellow	Smooth	Negative
85	HGU9.5	Hydroponic	Circular	Cream	Smooth	Negative	485	SGU9.5	Soil	Irregular	Yellow	Smooth	Negative
86	HGU9.6	Hydroponic	Circular	Cream	Smooth	Negative	486	SGU9.6	Soil	Irregular	Yellow	Smooth	Negative
87	HGU9.7	Hydroponic	Circular	Cream	Smooth	Negative	487	SGU9.7	Soil	Irregular	Yellow	Smooth	Negative
88	HGU9.8	Hydroponic	Circular	Cream	Smooth	Negative	488	SGU9.8	Soil	Irregular	Yellow	Smooth	Negative
89	HGU9.9	Hydroponic	Circular	Cream	Smooth	Negative	489	SGU9.9	Soil	Irregular	Yellow	Smooth	Negative
90	HGU9.10	Hydroponic	Circular	Cream	Smooth	Negative	490	SGU9.10	Soil	Irregular	Yellow	Smooth	Negative
91	HGU10.1	Hydroponic	Irregular	Yellow	Smooth	Negative	491	SGU10.1	Soil	Circular	Light yellow	Smooth	Negative
92	HGU10.2	Hydroponic	Irregular	Yellow	Smooth	Negative	492	SGU10.2	Soil	Circular	Light yellow	Smooth	Negative
93	HGU10.3	Hydroponic	Irregular	Yellow	Smooth	Negative	493	SGU10.3	Soil	Circular	Light yellow	Smooth	Negative
94	HGU10.4	Hydroponic	Irregular	Yellow	Smooth	Negative	494	SGU10.4	Soil	Circular	Light yellow	Smooth	Negative
95	HGU10.5	Hydroponic	Irregular	Yellow	Smooth	Negative	495	SGU10.5	Soil	Circular	Light yellow	Smooth	Negative
96	HGU10.6	Hydroponic	Irregular	Yellow	Smooth	Negative	496	SGU10.6	Soil	Circular	Light yellow	Smooth	Negative
97	HGU10.7	Hydroponic	Irregular	Yellow	Smooth	Negative	497	SGU10.7	Soil	Circular	Light yellow	Smooth	Negative
98	HGU10.8	Hydroponic	Irregular	Yellow	Smooth	Negative	498	SGU10.8	Soil	Circular	Light yellow	Smooth	Negative
99	HGU10.9	Hydroponic	Irregular	Yellow	Smooth	Negative	499	SGU10.9	Soil	Circular	Light yellow	Smooth	Negative
100	HGU10.10	Hydroponic	Irregular	Yellow	Smooth	Negative	500	SGU10.10	Soil	Circular	Light yellow	Smooth	Negative
101	HGT1.1	Hydroponic	Rod	Light yellow	Smooth	Negative	501	SGT1.1	Soil	Rod	Yellow	Smooth	Negative
102	HGT1.2	Hydroponic	Rod	Light yellow	Smooth	Negative	502	SGT1.2	Soil	Rod	Yellow	Smooth	Negative
103	HGT1.3	Hydroponic	Rod	Light yellow	Smooth	Negative	503	SGT1.3	Soil	Rod	Yellow	Smooth	Negative
104	HGT1.4	Hydroponic	Rod	Light yellow	Smooth	Negative	504	SGT1.4	Soil	Rod	Yellow	Smooth	Negative
105	HGT1.5	Hydroponic	Rod	Light yellow	Smooth	Negative	505	SGT1.5	Soil	Rod	Yellow	Smooth	Negative
106	HGT1.6	Hydroponic	Rod	Light yellow	Smooth	Negative	506	SGT1.6	Soil	Rod	Yellow	Smooth	Negative
107	HGT1.7	Hydroponic	Rod	Light yellow	Smooth	Negative	507	SGT1.7	Soil	Rod	Yellow	Smooth	Negative
108	HGT1.8	Hydroponic	Rod	Light yellow	Smooth	Negative	508	SGT1.8	Soil	Rod	Yellow	Smooth	Negative
109	HGT1.9	Hydroponic	Rod	Light yellow	Smooth	Negative	509	SGT1.9	Soil	Rod	Yellow	Smooth	Negative
110	HGT1.10	Hydroponic	Rod	Light yellow	Smooth	Negative	510	SGT1.10	Soil	Rod	Yellow	Smooth	Negative
111	HGT2.1	Hydroponic	Circular	Cream white	Smooth	Negative	511	SGT2.1	Soil	Irregular	White	Smooth	Negative
112	HGT2.2	Hydroponic	Circular	Cream white	Smooth	Negative	512	SGT2.2	Soil	Irregular	White	Smooth	Negative
113	HGT2.3	Hydroponic	Circular	Cream white	Smooth	Negative	513	SGT2.3	Soil	Irregular	White	Smooth	Negative
114	HGT2.4	Hydroponic	Circular	Cream white	Smooth	Negative	514	SGT2.4	Soil	Irregular	White	Smooth	Negative
115	HGT2.5	Hydroponic	Circular	Cream white	Smooth	Negative	515	SGT2.5	Soil	Irregular	White	Smooth	Negative
116	HGT2.6	Hydroponic	Circular	Cream white	Smooth	Negative	516	SGT2.6	Soil	Irregular	White	Smooth	Negative
117	HGT2.7	Hydroponic	Circular	Cream white	Smooth	Negative	517	SGT2.7	Soil	Irregular	White	Smooth	Negative
118	HGT2.8	Hydroponic	Circular	Cream white	Smooth	Negative	518	SGT2.8	Soil	Irregular	White	Smooth	Negative
119	HGT2.9	Hydroponic	Circular	Cream white	Smooth	Negative	519	SGT2.9	Soil	Irregular	White	Smooth	Negative
120	HGT2.10	Hydroponic	Circular	Cream white	Smooth	Negative	520	SGT2.10	Soil	Irregular	White	Smooth	Negative
121	HG3.1	Hydroponic	Irregular	Yellow	Smooth	Negative	521	SGT3.1	Soil	Circular	Cream	Smooth	Negative
122	HG3.2	Hydroponic	Irregular	Yellow	Smooth	Negative	522	SGT3.2	Soil	Circular	Cream	Smooth	Negative
123	HG3.3	Hydroponic	Irregular	Yellow	Smooth	Negative	523	SGT3.3	Soil	Circular	Cream	Smooth	Negative
124	HG3.4	Hydroponic	Irregular	Yellow	Smooth	Negative	524	SGT3.4	Soil	Circular	Cream	Smooth	Negative
125	HG3.5	Hydroponic	Irregular	Yellow	Smooth	Negative	525	SGT3.5	Soil	Circular	Cream	Smooth	Negative
126	HG3.6	Hydroponic	Irregular	Yellow	Smooth	Negative	526	SGT3.6	Soil	Circular	Cream	Smooth	Negative
127	HG3.7	Hydroponic	Irregular	Yellow	Smooth	Negative	527	SGT3.7	Soil	Circular	Cream	Smooth	Negative
128	HG3.8	Hydroponic	Irregular	Yellow	Smooth	Negative	528	SGT3.8	Soil	Circular	Cream	Smooth	Negative
129	HG3.9	Hydroponic	Irregular	Yellow	Smooth	Negative	529	SGT3.9	Soil	Circular	Cream	Smooth	Negative
130	HG3.10	Hydroponic	Irregular	Yellow	Smooth	Negative	530	SGT3.10	Soil	Circular	Cream	Smooth	Negative
131	HGT4.1	Hydroponic	Cocci	Cream	Smooth	Negative	531	SGT4.1	Soil	Rod	Cream white	Smooth	Negative
132	HGT4.2	Hydroponic	Cocci	Cream	Smooth	Negative	532	SGT4.2	Soil	Rod	Cream white	Smooth	Negative
133	HGT4.3	Hydroponic	Cocci	Cream	Smooth	Negative	533	SGT4.3	Soil	Rod	Cream white	Smooth	Negative
134	HGT4.4	Hydroponic	Cocci	Cream	Smooth	Negative	534	SGT4.4	Soil	Rod	Cream white	Smooth	Negative
135	HGT4.5	Hydroponic	Cocci	Cream	Smooth	Negative	535	SGT4.5	Soil	Rod	Cream white	Smooth	Negative
136	HGT4.6	Hydroponic	Cocci	Cream	Smooth	Negative	536	SGT4.6	Soil	Rod	Cream white	Smooth	Negative
137	HGT4.7	Hydroponic	Cocci	Cream	Smooth	Negative	537	SGT4.7	Soil	Rod	Cream white	Smooth	Negative
138	HGT4.8	Hydroponic	Cocci	Cream	Smooth	Negative	538	SGT4.8	Soil	Rod	Cream white	Smooth	Negative
139	HGT4.9	Hydroponic	Cocci	Cream	Smooth	Negative	539	SGT4.9	Soil	Rod	Cream white	Smooth	Negative
140	HGT4.10	Hydroponic	Cocci	Cream	Smooth	Negative	540	SGT4.10	Soil	Rod	Cream white	Smooth	Negative
141	HGT5.1	Hydroponic	Circular	White	Smooth	Negative	541	SGT5.1	Soil	Circular	Light yellow	Smooth	Negative
142	HGT5.2	Hydroponic	Circular	White	Smooth	Negative	542	SGT5.2	Soil	Circular	Light yellow	Smooth	Negative
143	HGT5.3	Hydroponic	Circular	White	Smooth	Negative	543	SGT5.3	Soil	Circular	Light yellow	Smooth	Positive
144	HGT5.4	Hydroponic	Circular	White	Smooth	Negative	544	SGT5.4	Soil	Circular	Light yellow	Smooth	Negative
145	HGT5.5	Hydroponic	Circular	White	Smooth	Negative	545	SGT5.5	Soil	Circular	Light yellow	Smooth	netgative
146	HGT5.6	Hydroponic	Circular	White	Smooth	Negative	546	SGT5.6	Soil	Circular	Light yellow	Smooth	Negative
147	HGT5.7	Hydroponic	Circular	White	Smooth	Negative	547	SGT5.7	Soil	Circular	Light yellow	Smooth	Negative
148	HGT5.8	Hydroponic	Circular	White	Smooth	Negative	548	SGT5.8	Soil	Circular	Light yellow	Smooth	Negative
149	HGT5.9	Hydroponic	Circular	White	Smooth	Negative	549	SGT5.9	Soil	Circular	Light yellow	Smooth	Negative
150	HGT5.10	Hydroponic	Circular	White	Smooth	Negative	550	SGT5.10	Soil	Circular	Light yellow	Smooth	Negative
151	HGT6.1	Hydroponic	Rod	Yellow	Smooth	Negative	551	SGT6.1	Soil	Irregular	Yellow	Smooth	Negative
152	HGT6.2	Hydroponic	Rod	Yellow	Smooth	Negative	552	SGT6.2	Soil	Irregular	Yellow	Smooth	Negative
153	HGT6.3	Hydroponic	Rod	Yellow	Smooth	Negative	553	SGT6.3	Soil	Irregular	Yellow	Smooth	Negative
154	HGT6.4	Hydroponic	Rod	Yellow	Smooth	Negative	554	SGT6.4	Soil	Irregular	Yellow	Smooth	Negative
155	HGT6.5	Hydroponic	Rod	Yellow	Smooth	Negative	555	SGT6.5	Soil	Irregular	Yellow	Smooth	Negative
156	HGT6.6	Hydroponic	Rod	Yellow	Smooth	Negative	556	SGT6.6	Soil	Irregular	Yellow	Smooth	Negative
157	HGT6.7	Hydroponic	Rod	Yellow	Smooth	Negative	557	SGT6.7	Soil	Irregular	Yellow	Smooth	Negative
158	HGT6.8	Hydroponic	Rod	Yellow	Smooth	Negative	558	SGT6.8	Soil	Irregular	Yellow	Smooth	Negative
159	HGT6.9	Hydroponic	Rod	Yellow	Smooth	Negative	559	SGT6.9	Soil	Irregular	Yellow	Smooth	Negative
160	HGT6.10	Hydroponic	Rod	Yellow	Smooth	Negative	560	SGT6.10	Soil	Irregular	Yellow	Smooth	Negative
161	HGT7.1	Hydroponic	Circular	Light yellow	Smooth	Negative	561	SGT7.1	Soil	Rod	White	Smooth	Negative
162	HGT7.2	Hydroponic	Circular	Light yellow	Smooth	Negative	562	SGT7.2	Soil	Rod	White	Smooth	Negative
163	HGT7.3	Hydroponic	Circular	Light yellow	Smooth	Negative	563	SGT7.3	Soil	Rod	White	Smooth	Negative
164	HGT7.4	Hydroponic	Circular	Light yellow	Smooth	Negative	564	SGT7.4	Soil	Rod	White	Smooth	Negative
165	HGT7.5	Hydroponic	Circular	Light yellow	Smooth	Negative	565	SGT7.5	Soil	Rod	White	Smooth	Negative
166	HGT7.6	Hydroponic	Circular	Light yellow	Smooth	Negative	566	SGT7.6	Soil	Rod	White	Smooth	Negative
167	HGT7.7	Hydroponic	Circular	Light yellow	Smooth	Negative	567	SGT7.7	Soil	Rod	White	Smooth	Negative
168	HGT7.8	Hydroponic	Circular	Light yellow	Smooth	Negative	568	SGT7.8	Soil	Rod	White	Smooth	Negative
169	HGT7.9	Hydroponic	Circular	Light yellow	Smooth	Negative	569	SGT7.9	Soil	Rod	White	Smooth	Negative
170	HGT7.10	Hydroponic	Circular	Light yellow	Smooth	Negative	570	SGT7.10	Soil	Rod	White	Smooth	Negative
171	HGT8.1	Hydroponic	Cocci	Cream	Smooth	Negative	571	SGT8.1	Soil	Circular	Cream white	Smooth	Negative
172	HGT8.2	Hydroponic	Cocci	Cream	Smooth	Negative	572	SGT8.2	Soil	Circular	Cream white	Smooth	Negative
173	HGT8.3	Hydroponic	Cocci	Cream	Smooth	Negative	573	SGT8.3	Soil	Circular	Cream white	Smooth	Negative
174	HGT8.4	Hydroponic	Cocci	Cream	Smooth	Negative	574	SGT8.4	Soil	Circular	Cream white	Smooth	Negative
175	HGT8.5	Hydroponic	Cocci	Cream	Smooth	Negative	575	SGT8.5	Soil	Circular	Cream white	Smooth	Negative
176	HGT8.6	Hydroponic	Cocci	Cream	Smooth	Negative	576	SGT8.6	Soil	Circular	Cream white	Smooth	Negative
177	HGT8.7	Hydroponic	Cocci	Cream	Smooth	Negative	577	SGT8.7	Soil	Circular	Cream white	Smooth	Negative
178	HGT8.8	Hydroponic	Cocci	Cream	Smooth	Negative	578	SGT8.8	Soil	Circular	Cream white	Smooth	Negative
179	HGT8.9	Hydroponic	Cocci	Cream	Smooth	Negative	579	SGT8.9	Soil	Circular	Cream white	Smooth	Negative
180	HGT8.10	Hydroponic	Cocci	Cream	Smooth	Negative	580	SGT8.10	Soil	Circular	Cream white	Smooth	Negative
181	HGT9.1	Hydroponic	Irregular	White	Smooth	Negative	581	SGT9.1	Soil	Cocci	Light yellow	Smooth	Negative
182	HGT9.2	Hydroponic	Irregular	White	Smooth	Negative	582	SGT9.2	Soil	Cocci	Light yellow	Smooth	Negative
183	HGT9.3	Hydroponic	Irregular	White	Smooth	Negative	583	SGT9.3	Soil	Cocci	Light yellow	Smooth	Negative
184	HGT9.4	Hydroponic	Irregular	White	Smooth	Negative	584	SGT9.4	Soil	Cocci	Light yellow	Smooth	Negative
185	HGT9.5	Hydroponic	Irregular	White	Smooth	Negative	585	SGT9.5	Soil	Cocci	Light yellow	Smooth	Negative
186	HGT9.6	Hydroponic	Irregular	White	Smooth	Negative	586	SGT9.6	Soil	Cocci	Light yellow	Smooth	Negative
187	HGT9.7	Hydroponic	Irregular	White	Smooth	Negative	587	SGT9.7	Soil	Cocci	Light yellow	Smooth	Negative
188	HGT9.8	Hydroponic	Irregular	White	Smooth	Negative	588	SGT9.8	Soil	Cocci	Light yellow	Smooth	Negative
189	HGT9.9	Hydroponic	Irregular	White	Smooth	Negative	589	SGT9.9	Soil	Cocci	Light yellow	Smooth	Negative
190	HGT9.10	Hydroponic	Rod	Light yellow	Smooth	Negative	590	SGT9.10	Soil	Cocci	Yellow	Smooth	Negative
191	HGT10.1	Hydroponic	Rod	Light yellow	Smooth	Negative	591	SGT10.1	Soil	Rod	Yellow	Smooth	Negative
192	HGT10.2	Hydroponic	Rod	Light yellow	Smooth	Negative	592	SGT10.2	Soil	Rod	Yellow	Smooth	Negative
193	HGT10.3	Hydroponic	Rod	Light yellow	Smooth	Negative	593	SGT10.3	Soil	Rod	Yellow	Smooth	Negative
194	HGT10.4	Hydroponic	Rod	Light yellow	Smooth	Negative	594	SGT10.4	Soil	Rod	Yellow	Smooth	Negative
195	HGT10.5	Hydroponic	Rod	Light yellow	Smooth	Negative	595	SGT10.5	Soil	Rod	Yellow	Smooth	Negative
196	HGT10.6	Hydroponic	Rod	Light yellow	Smooth	Negative	596	SGT10.6	Soil	Rod	Yellow	Smooth	Negative
197	HGT10.7	Hydroponic	Rod	Light yellow	Smooth	Negative	597	SGT10.7	Soil	Rod	Yellow	Smooth	Negative
198	HGT10.8	Hydroponic	Rod	Light yellow	Smooth	Negative	598	SGT10.8	Soil	Rod	Yellow	Smooth	Negative
199	HGT10.9	Hydroponic	Rod	Light yellow	Smooth	Negative	599	SGT10.9	Soil	Rod	Yellow	Smooth	Negative
200	HGT10.10	Hydroponic	Rod	Light yellow	Smooth	Negative	600	SGT10.10	Soil	Rod	Yellow	Smooth	Negative
201	HRU1.1	Hydroponic	Circular	Yellow	Smooth	Negative	601	SRU1.1	Soil	Cocci	White	Smooth	Negative
202	HRU1.2	Hydroponic	Circular	Yellow	Smooth	Negative	602	SRU1.2	Soil	Cocci	White	Smooth	Negative
203	HRU1.3	Hydroponic	Circular	Yellow	Smooth	Negative	603	SRU1.3	Soil	Cocci	White	Smooth	Negative
204	HRU1.4	Hydroponic	Circular	Yellow	Smooth	Negative	604	SRU1.4	Soil	Cocci	White	Smooth	Negative
205	HRU1.5	Hydroponic	Circular	Yellow	Smooth	Negative	605	SRU1.5	Soil	Cocci	White	Smooth	Negative
206	HRU1.6	Hydroponic	Circular	Yellow	Smooth	Negative	606	SRU1.6	Soil	Cocci	White	Smooth	Negative
207	HRU1.7	Hydroponic	Circular	Yellow	Smooth	Negative	607	SRU1.7	Soil	Cocci	White	Smooth	Negative
208	HRU1.8	Hydroponic	Circular	Yellow	Smooth	Negative	608	SRU1.8	Soil	Cocci	White	Smooth	Negative
209	HRU1.9	Hydroponic	Circular	Yellow	Smooth	Negative	609	SRU1.9	Soil	Cocci	White	Smooth	Negative
210	HRU1.10	Hydroponic	Circular	Yellow	Smooth	Negative	610	SRU1.10	Soil	Cocci	White	Smooth	Negative
211	HRU2.1	Hydroponic	Irregular	Cream	Smooth	Negative	611	SRU2.1	Soil	Rod	Light yellow	Smooth	Negative
212	HRU2.2	Hydroponic	Irregular	Cream	Smooth	Negative	612	SRU2.2	Soil	Rod	Light yellow	Smooth	Negative
213	HRU2.3	Hydroponic	Irregular	Cream	Smooth	Negative	613	SRU2.3	Soil	Rod	Light yellow	Smooth	Negative
214	HRU2.4	Hydroponic	Irregular	Cream	Smooth	Negative	614	SRU2.4	Soil	Rod	Light yellow	Smooth	Negative
215	HRU2.5	Hydroponic	Irregular	Cream	Smooth	Negative	615	SRU2.5	Soil	Rod	Light yellow	Smooth	Negative
216	HRU2.6	Hydroponic	Irregular	Cream	Smooth	Negative	616	SRU2.6	Soil	Rod	Light yellow	Smooth	Negative
217	HRU2.7	Hydroponic	Irregular	Cream	Smooth	Negative	617	SRU2.7	Soil	Rod	Light yellow	Smooth	Negative
218	HRU2.8	Hydroponic	Irregular	Cream	Smooth	Negative	618	SRU2.8	Soil	Rod	Light yellow	Smooth	Negative
219	HRU2.9	Hydroponic	Irregular	Cream	Smooth	Negative	619	SRU2.9	Soil	Rod	Light yellow	Smooth	Negative
220	HRU2.10	Hydroponic	Irregular	Cream	Smooth	Negative	620	SRU2.10	Soil	Rod	Light yellow	Smooth	Negative
221	HRU3.1	Hydroponic	Rod	White	Smooth	Negative	621	SRU3	Soil	Circular	Yellow	Smooth	Negative
222	HRU3.2	Hydroponic	Rod	White	Smooth	Negative	622	SRU4	Soil	Circular	Yellow	Smooth	Negative
223	HRU3.3	Hydroponic	Rod	White	Smooth	Negative	623	SRU5	Soil	Circular	Yellow	Smooth	Negative
224	HRU3.4	Hydroponic	Rod	White	Smooth	Negative	624	SRU6	Soil	Circular	Yellow	Smooth	Negative
225	HRU3.5	Hydroponic	Rod	White	Smooth	Negative	625	SRU7	Soil	Circular	Yellow	Smooth	Negative
226	HRU3.6	Hydroponic	Rod	White	Smooth	Negative	626	SRU8	Soil	Circular	Yellow	Smooth	Negative
227	HRU3.7	Hydroponic	Rod	White	Smooth	Negative	627	SRU9	Soil	Circular	Yellow	Smooth	Negative
228	HRU3.8	Hydroponic	Rod	White	Smooth	Negative	628	SRU10	Soil	Circular	Yellow	Smooth	Negative
229	HRU3.9	Hydroponic	Rod	White	Smooth	Negative	629	SRU11	Soil	Circular	Yellow	Smooth	Negative
230	HRU3.10	Hydroponic	Rod	White	Smooth	Negative	630	SRU12	Soil	Circular	Yellow	Smooth	Negative
231	HRU4.1	Hydroponic	Cocci	Cream white	Smooth	Negative	631	SRU4.1	Soil	Irregular	Cream	Smooth	Negative
232	HRU4.2	Hydroponic	Cocci	Cream white	Smooth	Negative	632	SRU4.2	Soil	Irregular	Cream	Smooth	Negative
233	HRU4.3	Hydroponic	Cocci	Cream white	Smooth	Negative	633	SRU4.3	Soil	Irregular	Cream	Smooth	Negative
234	HRU4.4	Hydroponic	Cocci	Cream white	Smooth	Negative	634	SRU4.4	Soil	Irregular	Cream	Smooth	Positive
235	HRU4.5	Hydroponic	Cocci	Cream white	Smooth	Negative	635	SRU4.5	Soil	Irregular	Cream	Smooth	Negative
236	HRU4.6	Hydroponic	Cocci	Cream white	Smooth	Negative	636	SRU4.6	Soil	Irregular	Cream	Smooth	Negative
237	HRU4.7	Hydroponic	Cocci	Cream white	Smooth	Negative	637	SRU4.7	Soil	Irregular	Cream	Smooth	Negative
238	HRU4.8	Hydroponic	Cocci	Cream white	Smooth	Negative	638	SRU4.8	Soil	Irregular	Cream	Smooth	Negative
239	HRU4.9	Hydroponic	Cocci	Cream white	Smooth	Negative	639	SRU4.9	Soil	Irregular	Cream	Smooth	Negative
240	HRU4.10	Hydroponic	Cocci	Cream white	Smooth	Negative	640	SRU4.10	Soil	Irregular	Cream	Smooth	Negative
241	HRU5.1	Hydroponic	Circular	Yellow	Smooth	Negative	641	SRU5.1	Soil	Circular	Orange	Smooth	Negative
242	HRU5.2	Hydroponic	Circular	Yellow	Smooth	Negative	642	SRU5.2	Soil	Circular	Orange	Smooth	Negative
243	HRU5.3	Hydroponic	Circular	Yellow	Smooth	Negative	643	SRU5.3	Soil	Circular	Orange	Smooth	Negative
244	HRU5.4	Hydroponic	Circular	Yellow	Smooth	Negative	644	SRU5.4	Soil	Circular	Orange	Smooth	Negative
245	HRU5.5	Hydroponic	Circular	Yellow	Smooth	Negative	645	SRU5.5	Soil	Circular	Orange	Smooth	Negative
246	HRU5.6	Hydroponic	Circular	Yellow	Smooth	Negative	646	SRU5.6	Soil	Circular	Orange	Smooth	Negative
247	HRU5.7	Hydroponic	Circular	Yellow	Smooth	Negative	647	SRU5.7	Soil	Circular	Orange	Smooth	Negative
248	HRU5.8	Hydroponic	Circular	Yellow	Smooth	Negative	648	SRU5.8	Soil	Circular	Orange	Smooth	Negative
249	HRU5.9	Hydroponic	Circular	Yellow	Smooth	Negative	649	SRU5.9	Soil	Circular	Orange	Smooth	Negative
250	HRU5.10	Hydroponic	Circular	Yellow	Smooth	Negative	650	SRU5.10	Soil	Circular	Orange	Smooth	Negative
251	HRU6.1	Hydroponic	Cocci	White	Smooth	Negative	651	SRU6.1	Soil	Irregular	White	Smooth	Negative
252	HRU6.2	Hydroponic	Cocci	White	Smooth	Negative	652	SRU6.2	Soil	Irregular	White	Smooth	Negative
253	HRU6.3	Hydroponic	Cocci	White	Smooth	Negative	653	SRU6.3	Soil	Irregular	White	Smooth	Negative
254	HRU6.4	Hydroponic	Cocci	White	Smooth	Negative	654	SRU6.4	Soil	Irregular	White	Smooth	Negative
255	HRU6.5	Hydroponic	Cocci	White	Smooth	Negative	655	SRU6.5	Soil	Irregular	White	Smooth	Negative
256	HRU6.6	Hydroponic	Cocci	White	Smooth	Negative	656	SRU6.6	Soil	Irregular	White	Smooth	Negative
257	HRU6.7	Hydroponic	Cocci	White	Smooth	Negative	657	SRU6.7	Soil	Irregular	White	Smooth	Negative
258	HRU6.8	Hydroponic	Cocci	White	Smooth	Negative	658	SRU6.8	Soil	Irregular	White	Smooth	Negative
259	HRU6.9	Hydroponic	Cocci	White	Smooth	Negative	659	SRU6.9	Soil	Irregular	White	Smooth	Negative
260	HRU6.10	Hydroponic	Cocci	White	Smooth	Negative	660	SRU6.10	Soil	Irregular	White	Smooth	Negative
261	HRU7.1	Hydroponic	Rod	Light yellow	Smooth	Negative	661	SRU7.1	Soil	Irregular	Cream white	Smooth	Negative
262	HRU7.2	Hydroponic	Rod	Light yellow	Smooth	Negative	662	SRU7.2	Soil	Rod	Cream white	Smooth	Negative
263	HRU7.3	Hydroponic	Rod	Light yellow	Smooth	Negative	663	SRU7.3	Soil	Rod	Cream white	Smooth	Negative
264	HRU7.4	Hydroponic	Rod	Light yellow	Smooth	Negative	664	SRU7.4	Soil	Rod	Cream white	Smooth	Negative
265	HRU7.5	Hydroponic	Rod	Light yellow	Smooth	Negative	665	SRU7.5	Soil	Rod	Cream white	Smooth	Negative
266	HRU7.6	Hydroponic	Rod	Light yellow	Smooth	Negative	666	SRU7.6	Soil	Rod	Cream white	Smooth	Negative
267	HRU7.7	Hydroponic	Rod	Light yellow	Smooth	Negative	667	SRU7.7	Soil	Rod	Cream white	Smooth	Negative
268	HRU7.8	Hydroponic	Rod	Light yellow	Smooth	Negative	668	SRU7.8	Soil	Rod	Cream white	Smooth	Negative
269	HRU7.9	Hydroponic	Rod	Light yellow	Smooth	Negative	669	SRU7.9	Soil	Rod	Cream white	Smooth	Negative
270	HRU7.10	Hydroponic	Rod	Light yellow	Smooth	Negative	670	SRU7.10	Soil	Cocci	Cream white	Smooth	Negative
271	HRU8.1	Hydroponic	Circular	White	Smooth	Negative	671	SRU8.1	Soil	Cocci	Yellow	Smooth	Negative
272	HRU8.2	Hydroponic	Circular	White	Smooth	Negative	672	SRU8.2	Soil	Cocci	Yellow	Smooth	Negative
273	HRU8.3	Hydroponic	Circular	White	Smooth	Negative	673	SRU8.3	Soil	Cocci	Yellow	Smooth	Negative
274	HRU8.4	Hydroponic	Circular	White	Smooth	Negative	674	SRU8.4	Soil	Cocci	Yellow	Smooth	Negative
275	HRU8.5	Hydroponic	Circular	White	Smooth	Negative	675	SRU8.5	Soil	Cocci	Yellow	Smooth	Negative
276	HRU8.6	Hydroponic	Circular	White	Smooth	Negative	676	SRU8.6	Soil	Cocci	Yellow	Smooth	Negative
277	HRU8.7	Hydroponic	Circular	White	Smooth	Negative	677	SRU8.7	Soil	Cocci	Yellow	Smooth	Negative
278	HRU8.8	Hydroponic	Circular	White	Smooth	Negative	678	SRU8.8	Soil	Cocci	Yellow	Smooth	Negative
279	HRU8.9	Hydroponic	Circular	White	Smooth	Negative	679	SRU8.9	Soil	Cocci	Yellow	Smooth	Negative
280	HRU8.10	Hydroponic	Circular	White	Smooth	Negative	680	SRU8.10	Soil	Cocci	Yellow	Smooth	Negative
281	HRU9.1	Hydroponic	Cocci	Yellow	Smooth	Negative	681	SRU9.1	Soil	Spindle	White	Smooth	Negative
282	HRU9.2	Hydroponic	Cocci	Yellow	Smooth	Negative	682	SRU9.2	Soil	Spindle	White	Smooth	Negative
283	HRU9.3	Hydroponic	Cocci	Yellow	Smooth	Negative	683	SRU9.3	Soil	Spindle	White	Smooth	Negative
284	HRU9.4	Hydroponic	Cocci	Yellow	Smooth	Negative	684	SRU9.4	Soil	Spindle	White	Smooth	Negative
285	HRU9.5	Hydroponic	Cocci	Yellow	Smooth	Negative	685	SRU9.5	Soil	Spindle	White	Smooth	Negative
286	HRU9.6	Hydroponic	Cocci	Yellow	Smooth	Negative	686	SRU9.6	Soil	Spindle	White	Smooth	Negative
287	HRU9.7	Hydroponic	Cocci	Yellow	Smooth	Negative	687	SRU9.7	Soil	Spindle	White	Smooth	Negative
288	HRU9.8	Hydroponic	Cocci	Yellow	Smooth	Negative	688	SRU9.8	Soil	Spindle	White	Smooth	Negative
289	HRU9.9	Hydroponic	Cocci	Yellow	Smooth	Negative	689	SRU9.9	Soil	Spindle	White	Smooth	Negative
290	HRU9.10	Hydroponic	Cocci	Yellow	Smooth	Negative	690	SRU9.10	Soil	Spindle	White	Smooth	Negative
291	HRU10.1	Hydroponic	Irregular	Cream white	Smooth	Negative	691	SRU10.1	Soil	Irregular	Light yellow	Smooth	Negative
292	HRU10.2	Hydroponic	Irregular	Cream white	Smooth	Negative	692	SRU10.2	Soil	Irregular	Light yellow	Smooth	Negative
293	HRU10.3	Hydroponic	Irregular	Cream white	Smooth	Negative	693	SRU10.3	Soil	Irregular	Light yellow	Smooth	Negative
294	HRU10.4	Hydroponic	Irregular	Cream white	Smooth	Negative	694	SRU10.4	Soil	Irregular	Light yellow	Smooth	Negative
295	HRU10.5	Hydroponic	Irregular	Cream white	Smooth	Negative	695	SRU10.5	Soil	Irregular	Light yellow	Smooth	Negative
296	HRU10.6	Hydroponic	Irregular	Cream white	Smooth	Negative	696	SRU10.6	Soil	Irregular	Light yellow	Smooth	Negative
297	HRU10.7	Hydroponic	Irregular	Cream white	Smooth	Negative	697	SRU10.7	Soil	Irregular	Light yellow	Smooth	Negative
298	HRU10.8	Hydroponic	Irregular	Cream white	Smooth	Negative	698	SRU10.8	Soil	Irregular	Light yellow	Smooth	Negative
299	HRU10.9	Hydroponic	Irregular	Cream white	Smooth	Negative	699	SRU10.9	Soil	Irregular	Light yellow	Smooth	Negative
300	HRU10.10	Hydroponic	Irregular	Cream white	Smooth	Negative	700	SRU10.10	Soil	Irregular	Light yellow	Smooth	Negative
301	HRT1.1	Hydroponic	Cocci	White	Smooth	Negative	701	SRT1.1	Soil	Circular	Yellow	Smooth	Negative
302	HRT1.2	Hydroponic	Cocci	White	Smooth	Negative	702	SRT1.2	Soil	Circular	Yellow	Smooth	Negative
303	HRT1.3	Hydroponic	Cocci	White	Smooth	Negative	703	SRT1.3	Soil	Circular	Yellow	Smooth	Negative
304	HRT1.4	Hydroponic	Cocci	White	Smooth	Negative	704	SRT1.4	Soil	Circular	Yellow	Smooth	Negative
305	HRT1.5	Hydroponic	Cocci	White	Smooth	Negative	705	SRT1.5	Soil	Circular	Yellow	Smooth	Negative
306	HRT1.6	Hydroponic	Cocci	White	Smooth	Negative	706	SRT1.6	Soil	Circular	Yellow	Smooth	Negative
307	HRT1.7	Hydroponic	Cocci	White	Smooth	Negative	707	SRT1.7	Soil	Circular	Yellow	Smooth	Negative
308	HRT1.8	Hydroponic	Cocci	White	Smooth	Negative	708	SRT1.8	Soil	Circular	Yellow	Smooth	Negative
309	HRT1.9	Hydroponic	Cocci	White	Smooth	Negative	709	SRT1.9	Soil	Circular	Yellow	Smooth	Negative
310	HRT1.10	Hydroponic	Cocci	White	Smooth	Negative	710	SRT1.10	Soil	Circular	Yellow	Smooth	Negative
311	HRT2.1	Hydroponic	Rod	Light yellow	Smooth	Negative	711	SRT2.1	Soil	Irregular	Cream	Smooth	Negative
312	HRT2.2	Hydroponic	Rod	Light yellow	Smooth	Negative	712	SRT2.2	Soil	Irregular	Cream	Smooth	Negative
313	HRT2.3	Hydroponic	Rod	Light yellow	Smooth	Negative	713	SRT2.3	Soil	Irregular	Cream	Smooth	Negative
314	HRT2.4	Hydroponic	Rod	Light yellow	Smooth	Negative	714	SRT2.4	Soil	Irregular	Cream	Smooth	Negative
315	HRT2.5	Hydroponic	Rod	Light yellow	Smooth	Negative	715	SRT2.5	Soil	Irregular	Cream	Smooth	Negative
316	HRT2.6	Hydroponic	Rod	Light yellow	Smooth	Negative	716	SRT2.6	Soil	Irregular	Cream	Smooth	Negative
317	HRT2.7	Hydroponic	Rod	Light yellow	Smooth	Negative	717	SRT2.7	Soil	Irregular	Cream	Smooth	Negative
318	HRT2.8	Hydroponic	Rod	Light yellow	Smooth	Negative	718	SRT2.8	Soil	Irregular	Cream	Smooth	Negative
319	HRT2.9	Hydroponic	Rod	Light yellow	Smooth	Negative	719	SRT2.9	Soil	Irregular	Cream	Smooth	Negative
320	HRT2.10	Hydroponic	Rod	Light yellow	Smooth	Negative	720	SRT2.10	Soil	Irregular	Cream	Smooth	Negative
321	HRT3.1	Hydroponic	Circular	Yellow	Smooth	Negative	721	SRT3.1	Soil	Rod	White	Smooth	Negative
322	HRT3.2	Hydroponic	Circular	Yellow	Smooth	Negative	722	SRT3.2	Soil	Rod	White	Smooth	Negative
323	HRT3.3	Hydroponic	Circular	Yellow	Smooth	Negative	723	SRT3.3	Soil	Rod	White	Smooth	Negative
324	HRT3.4	Hydroponic	Circular	Yellow	Smooth	Negative	724	SRT3.4	Soil	Rod	White	Smooth	Negative
325	HRT3.5	Hydroponic	Circular	Yellow	Smooth	Negative	725	SRT3.5	Soil	Rod	White	Smooth	Negative
326	HRT3.6	Hydroponic	Circular	Yellow	Smooth	Negative	726	SRT3.6	Soil	Rod	White	Smooth	Negative
327	HRT3.7	Hydroponic	Circular	Yellow	Smooth	Negative	727	SRT3.7	Soil	Rod	White	Smooth	Negative
328	HRT3.8	Hydroponic	Circular	Yellow	Smooth	Negative	728	SRT3.8	Soil	Rod	White	Smooth	Negative
329	HRT3.9	Hydroponic	Circular	Yellow	Smooth	Negative	729	SRT3.9	Soil	Rod	White	Smooth	Negative
330	HRT3.10	Hydroponic	Circular	Yellow	Smooth	Negative	730	SRT3.10	Soil	Rod	White	Smooth	Negative
331	HRT4.1	Hydroponic	Irregular	Cream	Smooth	Negative	731	SRT4.1	Soil	Cocci	Cream white	Smooth	Negative
332	HRT4.2	Hydroponic	Irregular	Cream	Smooth	Negative	732	SRT4.2	Soil	Cocci	Cream white	Smooth	Negative
333	HRT4.3	Hydroponic	Irregular	Cream	Smooth	Negative	733	SRT4.3	Soil	Cocci	Cream white	Smooth	Negative
334	HRT4.4	Hydroponic	Irregular	Cream	Smooth	Negative	734	SRT4.4	Soil	Cocci	Cream white	Smooth	Negative
335	HRT4.5	Hydroponic	Irregular	Cream	Smooth	Negative	735	SRT4.5	Soil	Cocci	Cream white	Smooth	Negative
336	HRT4.6	Hydroponic	Irregular	Cream	Smooth	Negative	736	SRT4.6	Soil	Cocci	Cream white	Smooth	Negative
337	HRT4.7	Hydroponic	Irregular	Cream	Smooth	Negative	737	SRT4.7	Soil	Cocci	Cream white	Smooth	Negative
338	HRT4.8	Hydroponic	Irregular	Cream	Smooth	Negative	738	SRT4.8	Soil	Cocci	Cream white	Smooth	Negative
339	HRT4.9	Hydroponic	Irregular	Cream	Smooth	Negative	739	SRT4.9	Soil	Cocci	Cream white	Smooth	Negative
340	HRT4.10	Hydroponic	Irregular	Cream	Smooth	Negative	740	SRT4.10	Soil	Cocci	Cream white	Smooth	Negative
341	HRT5.1	Hydroponic	Circular	Orange	Smooth	Negative	741	SRT5.1	Soil	Circular	Yellow	Smooth	Negative
342	HRT5.2	Hydroponic	Circular	Orange	Smooth	Negative	742	SRT5.2	Soil	Circular	Yellow	Smooth	Negative
343	HRT5.3	Hydroponic	Circular	Orange	Smooth	Negative	743	SRT5.3	Soil	Circular	Yellow	Smooth	Negative
344	HRT5.4	Hydroponic	Circular	Orange	Smooth	Negative	744	SRT5.4	Soil	Circular	Yellow	Smooth	Negative
345	HRT5.5	Hydroponic	Circular	Orange	Smooth	Negative	745	SRT5.5	Soil	Circular	Yellow	Smooth	Negative
346	HRT5.6	Hydroponic	Circular	Orange	Smooth	Negative	746	SRT5.6	Soil	Circular	Yellow	Smooth	Negative
347	HRT5.7	Hydroponic	Circular	Orange	Smooth	Negative	747	SRT5.7	Soil	Circular	Yellow	Smooth	Negative
348	HRT5.8	Hydroponic	Circular	Orange	Smooth	Negative	748	SRT5.8	Soil	Circular	Yellow	Smooth	Negative
349	HRT5.9	Hydroponic	Circular	Orange	Smooth	Negative	749	SRT5.9	Soil	Circular	Yellow	Smooth	Negative
350	HRT5.10	Hydroponic	Circular	Orange	Smooth	Negative	750	SRT5.10	Soil	Circular	Yellow	Smooth	Negative
351	HRT6.1	Hydroponic	Irregular	White	Smooth	Negative	751	SRT6.1	Soil	Cocci	White	Smooth	Negative
352	HRT6.2	Hydroponic	Irregular	White	Smooth	Negative	752	SRT6.2	Soil	Cocci	White	Smooth	Negative
353	HRT6.3	Hydroponic	Irregular	White	Smooth	Negative	753	SRT6.3	Soil	Cocci	White	Smooth	Negative
354	HRT6.4	Hydroponic	Irregular	White	Smooth	Negative	754	SRT6.4	Soil	Cocci	White	Smooth	Negative
355	HRT6.5	Hydroponic	Irregular	White	Smooth	Negative	755	SRT6.5	Soil	Cocci	White	Smooth	Negative
356	HRT6.6	Hydroponic	Irregular	White	Smooth	Negative	756	SRT6.6	Soil	Cocci	White	Smooth	Negative
357	HRT6.7	Hydroponic	Irregular	White	Smooth	Negative	757	SRT6.7	Soil	Cocci	White	Smooth	Negative
358	HRT6.8	Hydroponic	Irregular	White	Smooth	Negative	758	SRT6.8	Soil	Cocci	White	Smooth	Negative
359	HRT6.9	Hydroponic	Irregular	White	Smooth	Negative	759	SRT6.9	Soil	Cocci	White	Smooth	Negative
360	HRT6.10	Hydroponic	Irregular	White	Smooth	Negative	760	SRT6.10	Soil	Cocci	White	Smooth	Negative
361	HRT7.1	Hydroponic	Irregular	Cream white	Smooth	Negative	761	SRT7.1	Soil	Rod	Light yellow	Smooth	Negative
362	HRT7.2	Hydroponic	Rod	Cream white	Smooth	Negative	762	SRT7.2	Soil	Rod	Light yellow	Smooth	Negative
363	HRT7.3	Hydroponic	Rod	Cream white	Smooth	Negative	763	SRT7.3	Soil	Rod	Light yellow	Smooth	Negative
364	HRT7.4	Hydroponic	Rod	Cream white	Smooth	Negative	764	SRT7.4	Soil	Rod	Light yellow	Smooth	Negative
365	HRT7.5	Hydroponic	Rod	Cream white	Smooth	Negative	765	SRT7.5	Soil	Rod	Light yellow	Smooth	Negative
366	HRT7.6	Hydroponic	Rod	Cream white	Smooth	Negative	766	SRT7.6	Soil	Rod	Light yellow	Smooth	Negative
367	HRT7.7	Hydroponic	Rod	Cream white	Smooth	Positive	767	SRT7.7	Soil	Rod	Light yellow	Smooth	Negative
368	HRT7.8	Hydroponic	Rod	Cream white	Smooth	Negative	768	SRT7.8	Soil	Rod	Light yellow	Smooth	Negative
369	HRT7.9	Hydroponic	Rod	Cream white	Smooth	Negative	769	SRT7.9	Soil	Rod	Light yellow	Smooth	Negative
370	HRT7.10	Hydroponic	Cocci	Cream white	Smooth	Negative	770	SRT7.10	Soil	Rod	Light yellow	Smooth	Negative
371	HRT8.1	Hydroponic	Cocci	Yellow	Smooth	Negative	771	SRT8.1	Soil	Circular	White	Smooth	Negative
372	HRT8.2	Hydroponic	Cocci	Yellow	Smooth	Negative	772	SRT8.2	Soil	Circular	White	Smooth	Negative
373	HRT8.3	Hydroponic	Cocci	Yellow	Smooth	Negative	773	SRT8.3	Soil	Circular	White	Smooth	Negative
374	HRT8.4	Hydroponic	Cocci	Yellow	Smooth	Negative	774	SRT8.4	Soil	Circular	White	Smooth	Negative
375	HRT8.5	Hydroponic	Cocci	Yellow	Smooth	Negative	775	SRT8.5	Soil	Circular	White	Smooth	Negative
376	HRT8.6	Hydroponic	Cocci	Yellow	Smooth	Negative	776	SRT8.6	Soil	Circular	White	Smooth	Negative
377	HRT8.7	Hydroponic	Cocci	Yellow	Smooth	Negative	777	SRT8.7	Soil	Circular	White	Smooth	Negative
378	HRT8.8	Hydroponic	Cocci	Yellow	Smooth	Negative	778	SRT8.8	Soil	Circular	White	Smooth	Negative
379	HRT8.9	Hydroponic	Cocci	Yellow	Smooth	Negative	779	SRT8.9	Soil	Circular	White	Smooth	Negative
380	HRT8.10	Hydroponic	Cocci	Yellow	Smooth	Negative	780	SRT8.10	Soil	Circular	White	Smooth	Negative
381	HRT9.1	Hydroponic	Spindle	White	Smooth	Negative	781	SRT9.1	Soil	Cocci	Yellow	Smooth	Negative
382	HRT9.2	Hydroponic	Spindle	White	Smooth	Negative	782	SRT9.2	Soil	Cocci	Yellow	Smooth	Negative
383	HRT9.3	Hydroponic	Spindle	White	Smooth	Negative	783	SRT9.3	Soil	Cocci	Yellow	Smooth	Negative
384	HRT9.4	Hydroponic	Spindle	White	Smooth	Negative	784	SRT9.4	Soil	Cocci	Yellow	Smooth	Negative
385	HRT9.5	Hydroponic	Spindle	White	Smooth	Negative	785	SRT9.5	Soil	Cocci	Yellow	Smooth	Negative
386	HRT9.6	Hydroponic	Spindle	White	Smooth	Negative	786	SRT9.6	Soil	Cocci	Yellow	Smooth	Negative
387	HRT9.7	Hydroponic	Spindle	White	Smooth	Negative	787	SRT9.7	Soil	Cocci	Yellow	Smooth	Negative
388	HRT9.8	Hydroponic	Spindle	White	Smooth	Negative	788	SRT9.8	Soil	Cocci	Yellow	Smooth	Negative
389	HRT9.9	Hydroponic	Spindle	White	Smooth	Negative	789	SRT9.9	Soil	Cocci	Yellow	Smooth	Positive
390	HRT9.10	Hydroponic	Spindle	White	Smooth	Negative	790	SRT9.10	Soil	Cocci	Yellow	Smooth	Negative
391	HRT10.1	Hydroponic	Irregular	Light yellow	Smooth	Negative	791	SRT10.1	Soil	Irregular	Cream white	Smooth	Negative
392	HRT10.2	Hydroponic	Irregular	Light yellow	Smooth	Negative	792	SRT10.2	Soil	Irregular	Cream white	Smooth	Negative
393	HRT10.3	Hydroponic	Irregular	Light yellow	Smooth	Negative	793	SRT10.3	Soil	Irregular	Cream white	Smooth	Negative
394	HRT10.4	Hydroponic	Irregular	Light yellow	Smooth	Negative	794	SRT10.4	Soil	Irregular	Cream white	Smooth	Negative
395	HRT10.5	Hydroponic	Irregular	Light yellow	Smooth	Negative	795	SRT10.5	Soil	Irregular	Cream white	Smooth	Negative
396	HRT10.6	Hydroponic	Irregular	Light yellow	Smooth	Negative	796	SRT10.6	Soil	Irregular	Cream white	Smooth	Negative
397	HRT10.7	Hydroponic	Irregular	Light yellow	Smooth	Negative	797	SRT10.7	Soil	Irregular	Cream white	Smooth	Negative
398	HRT10.8	Hydroponic	Irregular	Light yellow	Smooth	Negative	798	SRT10.8	Soil	Irregular	Cream white	Smooth	Negative
399	HRT10.9	Hydroponic	Irregular	Light yellow	Smooth	Negative	799	SRT10.9	Soil	Irregular	Cream white	Smooth	Negative
400	HRT10.10	Hydroponic	Irregular	Light yellow	Smooth	Negative	800	SRT10.10	Soil	Irregular	Cream white	Smooth	Negative
